# Supplementary material for: A Pragmatic Approach for Rapid, Non-Destructive Assessment of Defect Types in Laser Powder Bed Fusion Based on Melt Pool Monitoring Data
Source: Materials (Basel). 2024 Jul 3;17(13):3287. doi: 10.3390/ma17133287 (PMC11243436; doi:10.3390/ma17133287)
Supplement: Supplementary file 1 [file materials-17-03287-s001.zip]

Archive with 1 entries (1 files):
- materials-3037984-supplementary.pdf
